# Supplementary material for: Filamentous Hemagglutinin of Bordetella pertussis Does Not Interact with the β2 Integrin CD11b/CD18
Source: Int J Mol Sci. 2022 Oct 20;23(20):12598. doi: 10.3390/ijms232012598 (PMC9604300; doi:10.3390/ijms232012598)
Supplement: Supplementary file 1 [file ijms-23-12598-s001.zip]

Archive with 1 entries (1 files):
- ijms-1918354-supplementary.pdf
